# Supplementary material for: Platelet Concentrates in Alveolar and Periodontal Bone Regeneration: Adjunctive Benefits and Clinical Comparability with Conventional Approaches: A Systematic Review
Source: J Clin Med. 2026 May 8;15(10):3617. doi: 10.3390/jcm15103617 (PMC13207128; doi:10.3390/jcm15103617)
Supplement: Supplementary file 1 [file jcm-15-03617-s001.zip]

Archive with 1 entries (1 files):
- jcm-4240609-supplementary.pdf
